# Supplementary material for: Inotuzumab Ozogamicin as a Bridge to Stem Cell Transplantation in Relapsed Pediatric BCP‐ALL After Tisagenlecleucel: A Case Series
Source: Cancer Rep (Hoboken). 2025 Mar 14;8(3):e70177. doi: 10.1002/cnr2.70177 (PMC11908616; doi:10.1002/cnr2.70177)
Supplement: Supplementary file 1 — Table S1. Complete overview of patient history of all four cases, showing timing of diagnosis/relapse, subtype of B‐cell precursor acute lymphoblastic leukemia (BCP‐ALL) with flow cytometry specifics, central nervous system (CNS) involvement and genetics, presence of chimeric antigen receptor (CAR) T cells and B‐cell aplasia (BCA), treatment protocols, measurable residual disease (MRD) of bone marrow (BM) using PCR or multiparameter flow cytometry (MFC) and follow‐up of patients. [file CNR2-8-e70177-s001.xlsx]

## Sheet: Sheet1
Supplemental TABLE S1: Complete overview of patient history of all four cases, showing timing of diagnosis/relapse, subtype of B-cell precursor acute lymphoblastic leukemia (BCP-ALL) with flow cytometry specifics, central nervous system (CNS) involvement and genetics, presence of chimeric antigen receptor (CAR) T cells and B-cell aplasia (BCA), treatment protocols, measurable residual disease (MR…
Patient	Sex	Diagnosis/Relapse	Time point	Age	Diagnosis	CAR T cells	Loss of BCA	CNS	Genetics	Treatment	MRD PCR (MFC if indicated)	Follow-up
Case 1	Male	Diagnosis	(06/2012)	5y	BCP-ALL, type pre-B-ALL (CD10+/CD19+/CD20+/CD22+/CyIgM+)			CNS 1	Normal male karyotype, CDKN2A deletion and ABL1 gain	EORTC 58081 guidelines, AR1 Duration: 28m (EOT 2014)	TP1: Detectable, <1E-04 (EOI) TP2: Negative (EOC)
		1st relapse	3y10m after EOT (08/2018)	11y	Late isolated BM relapse BCP-ALL (CD10+/CD19+/CD20+/CD22+/CyIgM+)			CNS 1	Complex (high) hyperdiploid karyotype (rearrangement of TCF3 with unknown partner), multiple copies of BCR and ABL1, no BCR::ABL1 fusion, CDKN2A deletion	IntReALL SR 2010, arm B	TP1: Detectable, <5E-05 (EOI) TP2: Negative (EOC)
		During maintenance therapy	26m after 1st relapse (10/2020)	13y	Routine lumbar puncture for IT-MTX shows 2% blasts in CSF with flow cytometry, WBC count <5/µL: CNS2 ( no BM relapse)			CNS2		Extra weekly IT-MTX until CNS1 during maintenance treatment IntReALL SR
		2nd relapse (during maintanance therapy)	30m after 1st relapse (03/2021)	14y	Isolated BM relapse BCP-ALL (MRD PCR 1%) (CD10+/CD19+/CD20+)			CNS1	Normal male karyotype	Anti-CD19 CAR T-cell therapy (tisagenlecleucel) after LD: fludarabine and cyclophosphamide	Negative (1m - 6m after CAR T cells)
		3rd relapse	16m after CAR T cells (07/2022)	15y	Combined CNS and BM (molecular) relapse BCP-ALL (CD10+/CD19+/CD22+) (BM: no blasts on morphology, FCM 0.1%, MRD PCR 0.3%)	Loss (upon relapse, 16m after CAR T cells)	BCA until 14m after CAR T cells	CNS3	Normal male karyotype	2 InO cycles + weekly triple IT chemotherapy (MTX/Ara-C/ prednisolone)	Negative (after 1st + 2nd InO cycle and before allo-HSCT)
			(10/2022)							Allo-HSCT (9/10 MUD) after conditioning with CSI, TBI and VP-16; GvHD prophylaxis: ATG, MTX, cyclosporine	Negative (3m - 12m after allo-HSCT)	CR 26m after allo-HSCT (12/2024)
Case 2	Male	Diagnosis	(08/2013)	3y	BCP-ALL, type pre-B-ALL (CD10+/CD19+/CD20-/CD22+/cyIgM+)			CNS1	Complex pseudodiploid karyotype	EORTC 58081 guidelines, AR1 Duration: 26m (EOT 2015)	TP1: 3E-03 (EOI) TP2: 3E-04 (EOC)
		1st relapse	7m after EOT (05/2016)	5y	Late isolated BM relapse BCP-ALL (CD10+/CD19+/CD20-)			CNS1	Normal karyotype	IntReALL SR 2010 --> IntReALL SR pretransplant	TP1: 8E-03 (EOI) Detectable, <1E-05 (before allo-HSCT)
			(10/2016)		Inadequate respons on induction (IntReALL)					Allo-HSCT (MSD) after conditioning with fludarbine, treosulfan and thiotepa; GvHD prophylaxis: cyclosporine	Negative (1m - 6m after allo-HSCT)
		2nd relapse	23m after allo-HSCT (09/2018)	8y	Isolated BM relapse BCP-ALL (CD10+/CD19+/CD20+(very weak)/ CD22+/cyIgM+(weak))			CNS1	Complex pseudodiploid karyotype	Ara-C, 6-MP, IT chemo for 1m as bridge before anti-CD19 CAR T-cell therapy (tisagenlecleucel) after LD: fludarabine and cyclophosphamide	Negative (1m - 12m after CAR T cells)
		3rd relapse	3y after CAR T cells (11/2021)	11y	Isolated BM relapse BCP-ALL (CD10+/CD19-/CD20-/CD22+) (Morphology 90% blasts, FCM 81%)	Detectable (147.6 copies/µg DNA)	BCA until 26m after CAR T, <1% CD19+ B cells 31m after CAR T	CNS1	Very complex pseudodiploid karyotype, P2RY8::CRLF2 fusion (BCR::ABL1-like), multiple deletions: ETV6, PAR1, IKZF1, EBF1 (poor risk CNA profile)	3 InO cycles + VCR/dexa/IT-MTX	1E-02 (after 1 InO cycle), but CR 5E-04 (after 2 InO cycles) Detectable, <1E-04 (after 3 InO cycles and before allo-HSCT)
			(03/2022)							Allo-HSCT (10/10 MUD) after condtioning with TBI and VP-16; GvHD prophylaxis: ATG, MTX, cyclosporine	Negative (3m - 12m after allo-HSCT)	CR 33m after allo-HSCT (12/2024)
Case 3	Female	Diagnosis	(03/2018)	10y	BCP-ALL, type pre-B-ALL (CD10+/CD19+/CD20-/CD22+/cyIgM+)			CNS1	Complex hypodiploid karyotype, ETV6::RUNX1 fusion, multiple deletions: TP53 (somatic), ETV6, PAR1	EORTC 58081 guidelines, AR1 Duration: 25m (EOT 2020)	TP1: Detectable, <1E-04 (EOI) TP2: Negative (EOC)
		1st relapse	6m after EOT (10/2020)	13y	Late isolated BM relapse BCP-ALL (CD10+/CD19+/CD20-)			CNS1	Complex hypodiploid karyotype, ETV6::RUNX1 fusion, multiple deletions: TP53 and ETV6	IntReALL SR 2010, ALL R3	TP1: >1E-02 (EOI) 2E-03 (before CAR T cells)
			(01/2021)		Inadequate respons on induction (IntReALL)					Anti-CD19 CAR T-cell therapy (tisagenlecleucel) after LD: fludarabine and cyclophosphamide	Negative (1m - 6m after CAR T cells)
		2nd relapse	9m after CAR T cells (11/2021)	14y	Isolated (molecular) BM relapse BCP-ALL (CD10+/CD19-/CD20-/CD22+) (12% blasts on morphology, FCM 2%, MRD PCR 3%)	Loss (6m after CAR T cells)	BCA until 5m after CAR T-cells, 0.1% CD19+ B cells after 6m	CNS1	ETV6::RUNX1 fusion	2 InO cycles + IT-MTX	Negative (after 1st + 2nd InO cycle and before allo-HSCT)
			(02/2022)							Allo-HSCT (9/10 MUD) after conditioning with TBI and VP-16; GvHD prophylaxis: ATG, MTX, cyclosporine	Negative (3m - 12m after allo-HSCT)	CR 35m after allo-HSCT (01/2025)
Case 4	Female	Diagnosis	(01/2019)	20m	BCP-ALL, type common B-ALL (CD10+/CD19+/CD20-/CD22+/cyIgM-)			CNS2	High hyperdiploid karyotype	EORTC 58081 guidelines, AR1	TP1: Negative (EOI) TP2: Negative (EOC)
		1st relapse (during maintenance therapy)	25m after diagnosis (02/2021)	3y9m	Early isolated BM relapse BCP-ALL (CD10+/CD19+/CD20-)			CNS1	High hyperdiploid karyotype, IKZF1 and ETV6 deletion	IntReALL HR, bortezomib arm - high toxicity and severe infections, no chemotherapy given for some time, during recovery period 2nd relapse	Negative (EOI)
		2nd relapse	4m after 1st relapse (06/2021)	4y1m	Isolated BM relapse BCP-ALL (CD10+/CD19+/CD20-/CD22+)			CNS1	High hyperdiploid karyotype, IKZF1 deletion	Ara-C + 6-MP, then dexa Anti-CD19 CAR T-cell therapy (tisagenlecleucel) after LD: fludarabine and cyclophosphamide	Negative (1m after CAR T cells on MRD MFC, no MRD PCR available) Detectable <1E-04 on PCR (3m after CAR T cells)
		3rd relapse	4m after CAR T cells (11/2021)	4y6m	Isolated BM relapse BCP-ALL (CD10+/CD19-/CD22+) (Morphology 85% blasts, FCM 87%)	Detectable (42563.8 copies/µg DNA)	BCA until 2m after CAR T-cells, 0.02% CD19+ B cells after 3m	CNS1	High hyperdiploid karyotype, IKZF1 deletion	2 InO cycles + VCR/dexa/IT-MTX	Negative (after 1st + 2nd InO cycle and before allo-HSCT)
			(02/2022)							Allo-HSCT (9/10 MUD) after conditioning with TBI and VP-16; GvHD prophylaxis: ATG, MTX, cyclosporine	Negative (3m - 6m after allo-HSCT)
		4th relapse	6m after allo-HSCT (08/2022)	5y3m	Isolated extramedullary relapse (IEM) BCP-ALL (CD19-/CD22+) in left anterior eye chamber, no BM or CNS infiltration			CNS1		Palliative radiotherapy	Negative (3m - 6m after allo-HSCT)
			9m after allo-HSCT (11/2022)	5y6m	IEM BCP-ALL right anterior eye chamber					Palliative radiotherapy		CR 25m after last IEM (34m after allo-HSCT) (12/2024)
Abbreviations: 6-MP = mercaptopurine, allo-HSCT = allogeneic hematopoietic stem cell transplantation, AR1 = average risk group 1, ARA-C = cytarabine, CR = complete remission, CSF = cerebrospinal fluid, ATG = anti-thymocyte globulin, CSI = craniospinal irradiation, dexa = dexamethasone, EOC = end of consolidation, EOI = end of induction, EOT = end of treatment, EORTC = European Organisation for Re…
